# Supplementary material for: Evaluating the Effects of Flavonoids on Insects: Implications for Managing Pests Without Harming Beneficials
Source: Insects. 2024 Dec 1;15(12):956. doi: 10.3390/insects15120956 (PMC11678172; doi:10.3390/insects15120956)
Supplement: Supplementary file 1 [file insects-15-00956-s001.zip]

Archive with 1 entries (1 files):
- insects-3255428-supplementary.pdf
